# Supplementary material for: Machine learning-based personalized risk prediction model for breast cancer-related lymphedema after surgery
Source: Front Oncol. 2025 Dec 4;15:1729340. doi: 10.3389/fonc.2025.1729340 (PMC12711468; doi:10.3389/fonc.2025.1729340)
Supplement: Supplementary file 2 [file Table1.xlsx]

## Sheet: Sheet1
Supplementary Table 1: Multi-class ML model samples the detailed results 10 times.
Multiple Model Classification - Train Set Results Summary
ML mode	AUC(SD)	cutoff(SD)	Accuracy(SD)	Sensitivity(SD)	specificity(SD)	Positive predictive value(SD)	Negative predictive value(SD)	F1 score(SD)	Kappa(SD)
XGBoost	1.000(0.000)	0.774(0.011)	1.000(0.000)	1.000(0.000)	1.000(0.000)	1.000(0.000)	1.000(0.000)	1.000(0.000)	1.000(0.000)
logistic	0.910(0.000)	0.189(0.022)	0.809(0.008)	0.920(0.034)	0.771(0.021)	0.859(0.025)	0.964(0.015)	0.717(0.008)	0.584(0.011)
RandomForest	1.000(0.000)	0.550(0.000)	1.000(0.000)	1.000(0.000)	1.000(0.000)	1.000(0.000)	1.000(0.000)	1.000(0.000)	1.000(0.000)
DecisionTree	1.000(0.000)	1.000(0.000)	1.000(0.000)	1.000(0.000)	1.000(0.000)	1.000(0.000)	1.000(0.000)	1.000(0.000)	1.000(0.000)
GNB	0.914(0.004)	0.068(0.008)	0.805(0.000)	0.933(0.016)	0.753(0.010)	0.608(0.008)	0.965(0.006)	0.736(0.011)	0.593(0.008)
SVM	0.980(0.006)	0.275(0.009)	0.932(0.014)	0.957(0.002)	0.922(0.020)	0.824(0.029)	0.983(0.001)	0.885(0.016)	0.837(0.027)
KNN	0.959(0.001)	0.500(0.100)	0.893(0.018)	0.865(0.039)	0.904(0.037)	0.761(0.078)	0.951(0.015)	0.805(0.027)	0.732(0.039)
MLP	0.775(0.005)	0.651(0.043)	0.768(0.041)	0.658(0.100)	0.811(0.093)	0.572(0.112)	0.874(0.029)	0.594(0.021)	0.440(0.050)
LightGBM	1.000(0.000)	0.675(0.045)	1.000(0.000)	1.000(0.000)	1.000(0.000)	1.000(0.000)	1.000(0.000)	1.000(0.000)	1.000(0.000)
Multiple Model Classification - Test Set Results Summary
ML mode	AUC(SD)	cutoff(SD)	Accuracy(SD)	Sensitivity(SD)	specificity(SD)	Positive predictive value(SD)	Negative predictive value(SD)	F1 score(SD)	Kappa(SD)
XGBoost	0.936(0.002)	0.774(0.011)	0.892(0.009)	0.699(0.032)	0.959(0.029)	0.856(0.096)	0.904(0.015)	0.765(0.020)	0.696(0.027)
logistic	0.937(0.005)	0.189(0.022)	0.793(0.018)	0.937(0.028)	0.740(0.029)	0.757(0.048)	0.968(0.015)	0.712(0.029)	0.565(0.034)
RandomForest	0.898(0.018)	0.550(0.000)	0.856(0.000)	0.468(0.051)	0.971(0.006)	0.828(0.005)	0.860(0.002)	0.596(0.040)	0.516(0.036)
DecisionTree	0.762(0.024)	1.000(0.000)	0.824(0.041)	0.632(0.011)	0.891(0.060)	0.690(0.128)	0.875(0.001)	0.653(0.053)	0.537(0.084)
GNB	0.898(0.017)	0.068(0.008)	0.779(0.023)	0.950(0.050)	0.733(0.008)	0.480(0.062)	0.985(0.015)	0.637(0.066)	0.502(0.071)
SVM	0.922(0.024)	0.275(0.009)	0.820(0.027)	0.750(0.170)	0.850(0.025)	0.624(0.019)	0.908(0.065)	0.670(0.060)	0.550(0.080)
KNN	0.836(0.009)	0.500(0.100)	0.802(0.009)	0.599(0.151)	0.877(0.037)	0.671(0.021)	0.850(0.025)	0.625(0.095)	0.490(0.087)
MLP	0.809(0.004)	0.651(0.043)	0.770(0.059)	0.706(0.099)	0.785(0.118)	0.609(0.071)	0.875(0.003)	0.643(0.001)	0.474(0.056)
LightGBM	0.950(0.007)	0.675(0.045)	0.887(0.014)	0.706(0.009)	0.956(0.008)	0.861(0.009)	0.895(0.014)	0.775(0.009)	0.701(0.020)
